# Supplementary material for: Trends in prevalence and sociodemographic and geographic patterns of current menthol cigarette use among U.S. adults, 2005–2015
Source: Prev Med Rep. 2020 Nov 10;20:101227. doi: 10.1016/j.pmedr.2020.101227 (PMC7711138; doi:10.1016/j.pmedr.2020.101227)
Supplement: Supplementary data 1 [file mmc1.xml]

<?xml version="1.0" encoding="utf-8" standalone="no"?>
<data>
  <datasets>
    <author>delvon@umich.edu;</author>
    <type>1</type>
    <dataset>
      <name>IPUMS: Health Surveys (NHIS)</name>
      <caption />
      <description>IPUMS Health Surveys is a repository that contains harmonized data of the National Health Interview Survey (NHIS) from 1963-present, free to access by anyone who agrees to follow NHIS use guidelines set by the National Center for Health Statistics.</description>
      <filetype>
        <name />
      </filetype>
      <filesize />
      <source>0</source>
      <sourcename>Original Data</sourcename>
      <access>
        <type>1</type>
        <name>Data available in data repository</name>
        <reponame>Integrated Public Use Microdata Series (IPUMS): Health Surveys (NHIS)</reponame>
        <PersistentId>https://doi.org/10.18128/D070.V6.4</PersistentId>
        <deeplinkurl>https://nhis.ipums.org/nhis/</deeplinkurl>
      </access>
    </dataset>
  </datasets>
</data>
